# Supplementary material for: N-Acetylcysteine Therapy in Thrombotic Thrombocytopenic Purpura: A Systematic Review and Critical Appraisal
Source: J Clin Med. 2026 Apr 3;15(7):2713. doi: 10.3390/jcm15072713 (PMC13074128; doi:10.3390/jcm15072713)
Supplement: Supplementary file 1 [file jcm-15-02713-s001.zip]

Archive with 2 entries (2 files):
- PRISMA_2020_abstract_checklist.pdf
- PRISMA_2020_checklist 10.03.2026.pdf
